# Supplementary material for: Unveiling the Impact: A Scoping Review of the COVID-19 Pandemic’s Effects on Racialized Populations in Canada
Source: Int J Environ Res Public Health. 2025 Jun 30;22(7):1054. doi: 10.3390/ijerph22071054 (PMC12296156; doi:10.3390/ijerph22071054)
Supplement: Supplementary file 1 [file ijerph-22-01054-s001.zip]

Archive with 1 entries (1 files):
- ijerph-3672196-supplementary.pdf
